# Supplementary material for: Heat-induced hyperthermia impacts the follicular fluid proteome of the periovulatory follicle in lactating dairy cows
Source: PLoS One. 2019 Dec 30;14(12):e0227095. doi: 10.1371/journal.pone.0227095 (PMC6936800; doi:10.1371/journal.pone.0227095)
Supplement: S1 File — (XLSX) [file pone.0227095.s002.xlsx]

## Sheet: Proteins
Accession	Uniprot Gene Name	Description	Coverage [%]	# Peptides	# Unique Peptides	MW [kDa]	calc. pI	Score Sequest HT	Ratio Hyperthermic/Thermoneutral	P-Value	Biological Process	Cellular Component	Molecular Function
A0A0A0MP89	SERPINA3-8	Serpin A3-8	42	15	11	46.9	6.13	74.56	1.073	0.932429	regulation of biological process		enzyme regulator activity
A0A0A0MP92	SERPINA3-7	Serpin A3-7	47	20	11	47	6.24	241.71	0.902	0.601907	regulation of biological process		enzyme regulator activity
A0A0F6QMJ3	C5	Complement component 5	31	50	50	188.7	6.61	264.38	1.078	0.12266	defense response;metabolic process;regulation of biological process;response to stimulus	extracellular	enzyme regulator activity;protein binding
A0A140T843	APOH	Beta-2-glycoprotein 1	50	14	14	38.2	8.15	97.42	1.156	0.955758	metabolic process;regulation of biological process;response to stimulus	cell surface;extracellular	enzyme regulator activity;protein binding
A0A140T851	PROC	Vitamin K-dependent protein C	18	7	7	53.9	6.47	35.25	1.029	0.345806	coagulation;metabolic process;regulation of biological process	endoplasmic reticulum;extracellular;Golgi	catalytic activity;metal ion binding;protein binding
A0A140T854	GSTA3	Glutathione S-transferase	5	1	1	25.4	8.57	2.42	1.4	0.948048	metabolic process	cytoplasm	catalytic activity;protein binding
A0A140T867	KRT17	Keratin, type I cytoskeletal 17	11	8	2	48.7	5.15	43.66	0.494	0.0210812	cell organization and biogenesis;regulation of biological process;response to stimulus	cytoplasm;cytoskeleton	protein binding;receptor activity;signal transducer activity;structural molecule activity
A0A140T879	CHGA	Chromogranin-A	7	2	2	50.1	4.75	0	1.082	0.802398	cellular component movement;defense response;regulation of biological process;response to stimulus;transport	extracellular;membrane;vacuole	metal ion binding
A0A140T881	APOE	Apolipoprotein E	25	7	7	36	5.83	26.64	1.079	0.40018	cell organization and biogenesis;cellular homeostasis;metabolic process;regulation of biological process;response to stimulus;transport	endoplasmic reticulum;extracellular;Golgi;membrane;nucleus	antioxidant activity;catalytic activity;enzyme regulator activity;metal ion binding;protein binding;transporter activity
A0A140T891	VNN1	Pantetheinase	12	4	4	56.9	5.57	27.06	1.128	0.74916	defense response;metabolic process;regulation of biological process;response to stimulus	membrane	catalytic activity
A0A140T897	ALB	Serum albumin	89	87	11	69.3	6.18	5222.03	0.896	0.687951	cell communication;regulation of biological process;response to stimulus;transport	cytoplasm;endoplasmic reticulum;extracellular;Golgi;nucleus	DNA binding;metal ion binding;protein binding
A0A140T8A5	IDH1	Isocitrate dehydrogenase [NADP]	15	6	6	46.7	6.55	20.1	0.963	0.681276	metabolic process;regulation of biological process;response to stimulus	cytoplasm;cytosol;mitochondrion	catalytic activity;metal ion binding;nucleotide binding;protein binding
A0A140T8A8	CTSK	Cathepsin K	2	1	1	37.5	8.72	0			metabolic process;regulation of biological process	vacuole	catalytic activity;protein binding
A0A140T8C6	PSAP	Prosaposin	8	4	4	58.4	5.15	15.92	1.044	0.590738	cell differentiation;metabolic process;regulation of biological process;response to stimulus	cytoplasm;extracellular;mitochondrion;vacuole	catalytic activity;enzyme regulator activity;protein binding
A0A140T8C8	KNG1	Kininogen-1	48	28	1	68.9	6.67	169.36	0.933	0.361658	cellular homeostasis;coagulation;defense response;regulation of biological process;response to stimulus	extracellular	enzyme regulator activity;protein binding
A0A140T8D4	LGMN	Legumain	7	2	2	49.2	6.6	9.21	1.061	0.951701	metabolic process;regulation of biological process;response to stimulus	endosome;vacuole	catalytic activity
A0A1L3G6H3	TIMP1	Tissue inhibitor of metalloproteinase 1	11	2	2	23	8.1	15.86	1.057	0.232396	regulation of biological process;response to stimulus	extracellular	enzyme regulator activity;metal ion binding;protein binding
A0JN77	DAK	Dihydroxyacetone kinase 2 homolog (S. cerevisiae)	2	1	1	59.1	6.8	2.91			metabolic process;regulation of biological process	nucleus	catalytic activity;metal ion binding;nucleotide binding
A1A4K5	ENPP2	Ectonucleotide pyrophosphatase/phosphodiesterase family member 2	5	3	3	101.7	7.53	5.47	0.788	0.306418	metabolic process;regulation of biological process;response to stimulus;transport	extracellular	catalytic activity;metal ion binding;receptor activity
A2I7N0	SERPINA3-4	Serpin A3-4	37	16	4	46.3	6.32	183.28	1.255	0.864745	regulation of biological process	extracellular	enzyme regulator activity
A2VDP0	2 SV	Ashwin	3	1	1	25.9	9.7	2.23	0.97	0.90523
A2VE41	EFEMP1	EGF-containing fibulin-like extracellular matrix protein 1	10	2	2	54.8	5.02	0			metabolic process;regulation of biological process;response to stimulus	cell surface;extracellular;membrane	catalytic activity;metal ion binding;protein binding;receptor activity;signal transducer activity
A3KLR9	ECSOD	Superoxide dismutase [Cu-Zn]	15	3	3	26.2	7.08	20.62	1.178	0.690906	metabolic process;response to stimulus	cytoplasm;extracellular	antioxidant activity;catalytic activity;metal ion binding
A3KMW5	C1QTNF1	C1QTNF1 protein	3	1	1	31.5	6.61	2.19			cell organization and biogenesis;cellular homeostasis;regulation of biological process	cytosol;extracellular;nucleus	protein binding
A4FV03	UBA6	UBA6 protein	1	1	1	118.7	5.83	0	0.927	0.613091	metabolic process		catalytic activity
A4FV94	KRT6A	KRT6A protein	16	10	4	60.8	8.09	35.57	0.366	0.12312			catalytic activity;motor activity;structural molecule activity
A4IFL4	PPARD	PPARD protein	2	1	1	49.7	7.43	2.29	0.927	0.222295	cell death;cell differentiation;cell proliferation;cellular component movement;metabolic process;regulation of biological process;response to stimulus;transport	nucleus	DNA binding;metal ion binding;protein binding;receptor activity;signal transducer activity
A5D792	DCK	Histone H4	7	1	1	17.7	9.95	4.54	0.974	0.710544	cell organization and biogenesis;metabolic process	chromosome;nucleus	catalytic activity;DNA binding;nucleotide binding;protein binding
A5D7J6	CALR	CALR protein	4	2	2	48.1	4.48	0	1.201	0.533367	cell organization and biogenesis;metabolic process;regulation of biological process;response to stimulus;transport	cytoplasm;cytosol;endoplasmic reticulum;membrane;nucleus;organelle lumen	metal ion binding;protein binding;RNA binding
A5D7Q2		Uncharacterized protein	13	5	5	51.6	6.62	22.23	3.076	0.2328
A5D7R6	ITIH2	ITIH2 protein	27	26	26	106.1	7.94	105.71	1.027	0.564064	metabolic process;regulation of biological process	extracellular	enzyme regulator activity
A5D7S8	FBLN1	Fibulin-1	10	5	5	77.5	5.06	10.58	0.964	0.529691	cell organization and biogenesis;regulation of biological process	extracellular	enzyme regulator activity;metal ion binding
A5D7T2	MGC148871	MGC148871 protein	11	3	3	49.8	8.57	2.65	0.959	0.498599	regulation of biological process;response to stimulus		metal ion binding;protein binding
A5D9D2	C4BPA	Complement component 4 binding protein, alpha chain	32	16	15	68.9	6.38	67.38	0.842	0.50166	defense response;metabolic process;regulation of biological process;response to stimulus		RNA binding
A5PJ69	SERPINA10	SERPINA10 protein	29	11	11	52	6.48	74.98	1.017	0.71161	regulation of biological process		enzyme regulator activity
A5PJE3	FGA	Fibrinogen alpha chain	53	35	35	67	7.02	392.85	0.943	0.927444	cell organization and biogenesis;coagulation;defense response;metabolic process;regulation of biological process;response to stimulus	cell surface	protein binding;structural molecule activity
A5PJT7	ECM1	ECM1 protein	32	14	14	57.6	7.39	55.15	0.894	0.348479	defense response;regulation of biological process;response to stimulus	extracellular	protein binding;signal transducer activity
A5PK61	H3F3C	Histone H3.3C	7	1	1	15.4	11.49	0	0.92	0.922197	cell organization and biogenesis	chromosome;nucleus	DNA binding;protein binding
A5PK72		Uncharacterized protein	50	11	1	24.8	7.99	197.01	0.873	0.153251
A5PK73	ALDOB	Fructose-bisphosphate aldolase	17	6	5	39.5	8.46	23.49	0.816	0.144247	cell organization and biogenesis;metabolic process;regulation of biological process	cytoplasm	catalytic activity;protein binding
A5PKC2	SHBG	SHBG protein	21	7	7	43.3	6.14	36.36	1.329	0.133491
A6H7D3	KRT18	KRT18 protein (Fragment)	2	1	1	49.2	5.45	5.54	0.468	0.102199			structural molecule activity
A6H7J6	P4HB	Protein disulfide-isomerase	2	1	1	57.2	4.91	2.71	1.132	0.0630898	cellular homeostasis;metabolic process;regulation of biological process;response to stimulus	endoplasmic reticulum;membrane;organelle lumen	catalytic activity;protein binding;RNA binding
A6H7J7		Uncharacterized protein	47	11	1	24.5	6.99	196.14	0.933	0.360261
A6QL81	DKK3	DKK3 protein	7	1	1	38.4	4.56	3.19			development;regulation of biological process	extracellular
A6QLL8	ALDOA	Fructose-bisphosphate aldolase	9	3	2	39.4	8.19	9.97	0.995	0.589708	cellular homeostasis;metabolic process;regulation of biological process	cytoskeleton;cytosol;membrane;nucleus	catalytic activity;protein binding;RNA binding
A6QLY8	IGFBP7	IGFBP7 protein	13	3	3	29.1	7.9	21.43	0.75	0.148902	regulation of biological process	extracellular	protein binding
A6QM09		Uncharacterized protein	64	15	5	24.7	7.61	211.59	1.077	0.975188
A6QNL0	CD14	Monocyte differentiation antigen CD14	6	2	2	39.9	5.77	2.32	0.994	0.577746	defense response;regulation of biological process;response to stimulus;transport	extracellular;Golgi;membrane	protein binding
A6QNR4	MTMR4	MTMR4 protein	1	1	1	124.8	5.95	0			metabolic process;regulation of biological process;response to stimulus		catalytic activity
A6QNZ7	KRT10	Keratin 10 (Epidermolytic hyperkeratosis; keratosis palmaris et plantaris)	13	11	9	54.8	5.07	48.05	0.416	0.0582233	cell differentiation;metabolic process	cytoplasm;cytoskeleton;membrane;nucleus	structural molecule activity
A6QP30	CPN2	CPN2 protein	6	3	3	60	6.15	14.6	1.225	0.232298			protein binding
A6QPA4	COL21A1	COL21A1 protein	2	1	1	57.4	8.12	2.81	0.952	0.685277
A6QPD4	LOC790886	LOC790886 protein	14	6	3	45.4	7.58	22.28	0.736	0.320633
A6QPP2	SERPIND1	SERPIND1 protein	39	15	15	55.2	6.86	111.09	1.045	0.695223	regulation of biological process	extracellular	enzyme regulator activity
A6QPR1	PCYOX1	PCYOX1 protein	6	3	3	56.8	6.38	2.48	1.088	0.386433	metabolic process		catalytic activity
A6QQ07	BTD	Biotinidase	5	2	2	58.3	6.32	7	1.017	0.973135	metabolic process	extracellular	catalytic activity
A6QQ20	TGOLN2	TGOLN2 protein (Fragment)	5	1	1	33.4	7.2	0			transport	cytosol;endosome;Golgi;membrane
A6QQA8	QSOX1	Sulfhydryl oxidase	11	5	5	62.9	9.07	22.6	0.927	0.680059	cellular homeostasis;metabolic process;regulation of biological process		catalytic activity
A6QQF6	SBSN	Suprabasin	6	1	1	56.8	7.25	0				extracellular
A6QQT1	THBS3	THBS3 protein	2	2	1	104.1	4.67	3.8				extracellular	metal ion binding
A7E2Z9	2 SV	UPF0577 protein KIAA1324-like homolog	4	1	1	105.8	6.25	0			regulation of biological process;response to stimulus	membrane	receptor activity;signal transducer activity
A7MB07	ADAMTS1	ADAM metallopeptidase with thrombospondin type 1 motif 1	1	1	1	105.2	7.44	2.24			metabolic process	cytosol	catalytic activity;metal ion binding
A7MBL1		Uncharacterized protein (Fragment)	13	1	1	7.7	9.1	0	1.083	0.379093
A8YXZ2	C8G	C8G protein	30	7	7	25.3	11.05	34.77	0.993	0.767402
A9UIB1	PON1	PON1	26	10	10	39.8	5.44	50.3	0.897	0.98747	metabolic process	extracellular	catalytic activity
B0JYN3	LDHB	L-lactate dehydrogenase	26	8	8	36.7	6.05	29.06	1.093	0.36019	metabolic process	cytoplasm;cytosol;membrane;mitochondrion	catalytic activity;protein binding
B0JYN6	AHSG	Alpha-2-HS-glycoprotein	41	10	10	38.4	5.5	107.79	1.216	0.0614675	defense response;regulation of biological process;response to stimulus	extracellular;Golgi;membrane	enzyme regulator activity;protein binding
B0JYQ0	ALB	ALB protein	79	78	2	69.2	6.33	4661.71	0.93	0.29712	cell communication;regulation of biological process;response to stimulus;transport	extracellular	DNA binding;metal ion binding
B6VAP8	2 SV	Protein S100	10	1	1	10.7	6.38	0	0.712	0.298959	defense response;response to stimulus;transport	cytoskeleton;extracellular;membrane;vacuole	metal ion binding;protein binding
B8Y9S9	FN1	Embryo-specific fibronectin 1 transcript variant	18	32	32	262.3	5.74	212.64	0.931	0.877393	defense response;regulation of biological process;response to stimulus	extracellular	protein binding
C4T8B4	CRP	Pentaxin	13	3	3	25.3	6.9	14.12	1.089	0.728104	regulation of biological process	extracellular	metal ion binding;protein binding
D1Z308	POSTN	Periostin	2	1	1	93.1	7.37	3.53			cell communication;cell organization and biogenesis;regulation of biological process;response to stimulus		metal ion binding;protein binding
E1B726	PLG	Plasminogen	53	37	2	91.2	7.64	293.34	1.035	0.570136	cell differentiation;cellular component movement;cellular homeostasis;coagulation;metabolic process;regulation of biological process;response to stimulus	extracellular	catalytic activity;protein binding
E1B805	LOC528040	Uncharacterized protein, LOC528040	19	30	30	187.1	6.9	121.74	0.992	0.523282	regulation of biological process	extracellular	enzyme regulator activity;protein binding
E1B8G9	HIST3H2BB	Histone H2B	8	1	1	15.4	10.39	3.13			cell organization and biogenesis	chromosome;cytosol;nucleus	DNA binding;protein binding
E1B9H5	TGFBR3	Transforming growth factor beta receptor 3	2	1	1	89.7	6.15	2.37	0.861	0.970261	cell organization and biogenesis;metabolic process;regulation of biological process;response to stimulus	extracellular;membrane	catalytic activity;protein binding;receptor activity;signal transducer activity
E1BA80	MYO18B	Myosin XVIIIB	0	1	1	278	6.87	2.22	0.172	0.0524139	cell differentiation		catalytic activity;motor activity;nucleotide binding;protein binding
E1BB91	COL6A3	Collagen type VI alpha 3 chain	0	1	1	342.2	6.49	0			regulation of biological process	extracellular;membrane	enzyme regulator activity;protein binding
E1BCJ2		Uncharacterized protein	8	5	5	103.5	8.5	17.94	0.988	0.692753
E1BCW0		Uncharacterized protein	23	5	5	32.7	8.28	17.64	1.032	0.946174	metabolic process		catalytic activity
E1BD36	IL6ST	Interleukin 6 signal transducer	2	1	1	103.9	6.14	2.16			metabolic process;regulation of biological process;response to stimulus	membrane	protein binding;receptor activity;signal transducer activity
E1BD43	AOC3	Amine oxidase	12	9	1	86.9	7.14	124.52	0.948	0.357568	metabolic process		catalytic activity;metal ion binding
E1BDW7	MST1	Hepatocyte growth factor-like protein	15	7	7	79.9	8.02	18.29	1.047	0.3104	metabolic process;regulation of biological process	vacuole	catalytic activity;protein binding
E1BF81	SERPINA6	Corticosteroid-binding globulin	24	7	7	45.1	5.88	20.33	1	0.856626	metabolic process;regulation of biological process;transport	extracellular	enzyme regulator activity
E1BFL8	IL1RAP	Interleukin 1 receptor accessory protein	8	6	6	78.5	6.84	16.12	0.978	0.791784	metabolic process;regulation of biological process;response to stimulus;transport	membrane	protein binding;receptor activity;signal transducer activity
E1BFN6	DPYS	Dihydropyrimidinase	6	3	3	56.3	6.86	10.76	0.799	0.269726	metabolic process	cytoplasm	catalytic activity;protein binding
E1BH06	LOC617696	Uncharacterized protein, LOC617696	43	66	15	192.6	7.43	451.61	1.101	0.169001	defense response;metabolic process;regulation of biological process;response to stimulus	extracellular	enzyme regulator activity;protein binding
E1BH94	PGLYRP2	Peptidoglycan recognition protein 2	17	6	6	59.8	6.86	25.1	0.994	0.778815	defense response;metabolic process;regulation of biological process;response to stimulus		catalytic activity;metal ion binding;receptor activity;signal transducer activity
E1BHY6	GRN	Granulin precursor	2	1	1	63	7.55	0	0.946	0.66015		endoplasmic reticulum;endosome;vacuole	RNA binding
E1BI82	LOC525947	Uncharacterized protein, LOC525947	29	17	1	69.1	7.96	68.35	1.061	0.491315	regulation of biological process	extracellular	enzyme regulator activity
E1BIM2	CCL16	C-C motif chemokine	15	1	1	11.5	9.94	2.81			cellular component movement;defense response;regulation of biological process;response to stimulus	extracellular	protein binding
E1BJ49	MASP2	Mannan binding lectin serine peptidase 2	1	1	1	76.3	6.2	0	1.16	0.0235545	defense response;metabolic process;regulation of biological process;response to stimulus		catalytic activity;metal ion binding;protein binding
E1BJF9		Serum amyloid A protein	53	8	8	14.6	8.13	20.28	1.052	0.878873	defense response;response to stimulus	extracellular
E1BJN3		Amine oxidase	15	7	3	70	6.71	88.35	1.13	0.243201	metabolic process		catalytic activity;metal ion binding
E1BKL4	CILP2	Cartilage intermediate layer protein 2	1	1	1	126.3	8.31	6.37	1.146	0.876655			protein binding
E1BKT9	DSP	Desmoplakin	0	1	1	332.2	6.84	2.04	0.833	0.454708	cell differentiation;cell organization and biogenesis;metabolic process;regulation of biological process;transport	cytoskeleton;membrane;nucleus	catalytic activity;motor activity;protein binding;RNA binding;structural molecule activity;transporter activity
E1BL29	BLMH	Bleomycin hydrolase	2	1	1	52.9	6.64	0	0.866	0.102839	metabolic process;response to stimulus	cytoplasm;nucleus	catalytic activity;protein binding
E1BMJ0	SERPING1	Factor XIIa inhibitor precursor	26	10	1	51.7	6.67	62.02	1.075	0.713596	regulation of biological process		enzyme regulator activity
E1BMN5	SPTBN2	Spectrin beta chain	1	1	1	271.9	6.67	0			cell organization and biogenesis;regulation of biological process;response to stimulus;transport	cytoplasm;cytoskeleton;cytosol;membrane	protein binding;structural molecule activity
E1BNR0	APOB	Apolipoprotein B	0	1	1	515.4	6.77	2.44	1.027	0.748655	cell organization and biogenesis;cellular component movement;metabolic process;regulation of biological process;response to stimulus;transport	cytoplasm;cytosol;endoplasmic reticulum;extracellular	protein binding;transporter activity
E1BP80	ZNF185	Zinc finger protein 185 with LIM domain	2	1	1	73.3	6.16	2.82				cytoskeleton	protein binding
F1MAV0	FGB	Fibrinogen beta chain	56	25	25	56.4	8.22	317.39	0.923	0.85814	cell organization and biogenesis;defense response;metabolic process;regulation of biological process;response to stimulus	cell surface	protein binding;structural molecule activity
F1MC11	KRT14	Keratin, type I cytoskeletal 14	11	7	2	51.9	5.16	20.11	0.799	0.180278	cell differentiation;cell organization and biogenesis	cytoplasm;nucleus	protein binding;structural molecule activity
F1MC45		Uncharacterized protein	26	20	1	96.5	6.37	112.28
F1MCF8	LOC100297192	Uncharacterized protein, LOC100297192	50	12	2	24.5	7.58	203.15	0.907	0.711437	response to stimulus
F1MEG3	LAMA1	Laminin subunit alpha 1	1	2	2	330.9	6.14	2.32	0.841	0.0864656	cell organization and biogenesis;regulation of biological process	cytoskeleton;membrane	protein binding
F1MEN8	PDIA4	Protein disulfide-isomerase A4	1	1	1	72.5	5.1	2.31	0.984	0.620075	cellular homeostasis;metabolic process;regulation of biological process;response to stimulus	cell surface;endoplasmic reticulum;organelle lumen	catalytic activity;metal ion binding;RNA binding
F1MER7	HSPG2	Heparan sulfate proteoglycan 2	2	7	7	465.7	6.46	19.96	1.031	0.848785		extracellular	metal ion binding;protein binding
F1MF35	TLL2	Metalloendopeptidase	2	1	1	100.6	6.39	3.17			metabolic process;regulation of biological process		catalytic activity;metal ion binding
F1MGK8	OSMR	Oncostatin M receptor	6	4	4	110.2	6.7	19.01	1.121	0.615844	regulation of biological process;response to stimulus	membrane	protein binding;receptor activity;signal transducer activity
F1MGU7	FGG	Fibrinogen gamma-B chain	52	22	22	50.2	5.72	203.23	0.939	0.867454	cell organization and biogenesis;metabolic process;regulation of biological process;response to stimulus;transport	cell surface	protein binding;structural molecule activity
F1MHS5	S100A9	Protein S100-A9	11	2	2	17.1	6.8	2.58	0.563	0.139905	cell death;cellular component movement;defense response;metabolic process;regulation of biological process;response to stimulus	cytoplasm;cytoskeleton;cytosol;extracellular;membrane;nucleus	antioxidant activity;catalytic activity;metal ion binding;protein binding
F1MHU9	CNOT1	CCR4-NOT transcription complex subunit 1	0	1	1	266.1	7.05	2.09			metabolic process;regulation of biological process	cytosol;membrane	catalytic activity;protein binding;RNA binding;structural molecule activity
F1MJK3		Uncharacterized protein	18	24	23	165.5	7.17	74.23	0.914	0.798986	regulation of biological process	extracellular	enzyme regulator activity
F1MJQ3	AMY2B	Alpha-amylase	25	10	10	57.3	6.42	38.2	0.87	0.674873	metabolic process		catalytic activity
F1MKS5	HRG	Histidine-rich glycoprotein	31	16	9	60.7	7.53	108.07	0.718	0.124786	defense response;regulation of biological process;response to stimulus	cell surface;extracellular	enzyme regulator activity;metal ion binding;protein binding
F1MLW8		Uncharacterized protein	30	7	3	24.6	5.91	166.5	1.188	0.131612	response to stimulus
F1MM86	C6	Complement component C6	33	25	25	104.5	6.98	92.56	1.119	0.17193	defense response;metabolic process;regulation of biological process;response to stimulus	extracellular	protein binding
F1MMD7	ITIH4	Inter-alpha-trypsin inhibitor heavy chain H4	28	25	25	101.5	6.68	200.32	1.067	0.515269	defense response;metabolic process;regulation of biological process;response to stimulus	cytoplasm;extracellular;membrane	enzyme regulator activity
F1MMK9	AMBP	Protein AMBP	26	10	10	39.3	7.78	78	1.081	0.152894	metabolic process;regulation of biological process	extracellular;membrane	enzyme regulator activity;protein binding
F1MMP5	ITIH1	Inter-alpha-trypsin inhibitor heavy chain H1	32	25	2	101.2	7.2	282.89	0.683	0.173787	metabolic process;regulation of biological process	extracellular	enzyme regulator activity
F1MMR6	CTSD	Cathepsin D	5	2	2	44.7	7.65	5.1	0.964	0.330196	metabolic process	vacuole	catalytic activity
F1MNG5	OTC	Ornithine carbamoyltransferase, mitochondrial	4	1	1	39.9	8.12	2.64	0.922	0.911082	metabolic process	membrane;mitochondrion;organelle lumen	catalytic activity
F1MNN7	LBP	Lipopolysaccharide-binding protein	20	11	11	53.7	7.09	45.44	0.728	0.629802	cellular component movement;defense response;regulation of biological process;response to stimulus;transport	cell surface;membrane	protein binding
F1MNS5	ENPP1	Ectonucleotide pyrophosphatase/phosphodiesterase 1	2	1	1	104.3	6.92	2.47			cellular homeostasis;metabolic process;regulation of biological process;response to stimulus;transport	cell surface;membrane	catalytic activity;metal ion binding;nucleotide binding;protein binding;receptor activity
F1MQ74	SUSD1	Sushi domain containing 1	1	1	1	78.8	5.52	2.42	1.194	0.884603		membrane	metal ion binding;protein binding
F1MQT9	CD44	CD44 antigen	2	1	1	84.1	5.64	2.65	0.962	0.833504	cellular component movement;metabolic process;regulation of biological process;response to stimulus	cell surface;cytosol;Golgi;membrane	receptor activity;signal transducer activity
F1MRD0	ACTB	Actin, cytoplasmic 1	8	2	2	41.8	5.31	12.96	0.925	0.509824	cell organization and biogenesis	cytoskeleton;cytosol;membrane;nucleus	DNA binding;nucleotide binding;protein binding
F1MS32	APOD	Apolipoprotein D	7	1	1	21.4	5.05	7.46			cell organization and biogenesis;metabolic process;regulation of biological process;response to stimulus;transport	endoplasmic reticulum;extracellular;ribosome	transporter activity
F1MSZ6	SERPINC1	Antithrombin-III	42	19	19	52.4	6.8	197.8	1.06	0.214895	coagulation;regulation of biological process		enzyme regulator activity;protein binding
F1MTT3	F12	Coagulation factor XII	10	5	5	67.2	7.66	28.23	1.009	0.928519	coagulation;defense response;metabolic process;regulation of biological process;response to stimulus	extracellular	catalytic activity;metal ion binding;protein binding
F1MTV7	ASL	Argininosuccinate lyase	3	1	1	52.7	6.38	3.64	1.002	0.340834	metabolic process;response to stimulus	cytoplasm	catalytic activity
F1MUK3	IGFBP6	Insulin-like growth factor-binding protein 6	9	2	2	24.9	8.31	4.92	1.128	0.595221	regulation of biological process	extracellular	protein binding
F1MUT4	F11	Coagulation factor XI	6	3	3	69.8	7.62	10.29	1.043	0.856389	coagulation;metabolic process;regulation of biological process	extracellular	catalytic activity;protein binding
F1MVK1		Uncharacterized protein	25	36	7	173.9	6.92	280.09	1.057	0.693412	regulation of biological process	extracellular	enzyme regulator activity
F1MVS8	INHBB	Inhibin beta B chain	2	1	1	45	8.37	2.47	1.295	0.0104417	cell communication;cell differentiation;regulation of biological process;response to stimulus	extracellular	protein binding
F1MW44	F13A1	Coagulation factor XIII A chain	8	4	4	82.6	6.06	19.05	0.789	0.569621	coagulation;metabolic process;response to stimulus	cytoplasm;extracellular	catalytic activity
F1MX50	CREG1	Cellular repressor of E1A stimulated genes 1	8	1	1	23.9	7.34	3.79	1.189	0.719725	metabolic process;regulation of biological process		catalytic activity;nucleotide binding;protein binding
F1MX87	C8A	Complement C8 alpha chain	39	16	16	66.2	6.64	110.67	0.974	0.570219	metabolic process;regulation of biological process;response to stimulus		protein binding
F1MXX6	MFGE8	Lactadherin	36	15	15	47.8	7.15	76.42	1.186	0.484987	cell organization and biogenesis;regulation of biological process	extracellular;membrane	protein binding
F1MYX2	APOM	Apolipoprotein M	15	2	2	21.1	6.51	3.01	1.036	0.774307	cell organization and biogenesis;metabolic process;regulation of biological process;transport	extracellular	antioxidant activity;catalytic activity;transporter activity
F1MYX5	LCP1	Lymphocyte cytosolic protein 1	9	4	4	70.1	5.29	6.7	1.156	0.569626	cell organization and biogenesis;cellular component movement;regulation of biological process;response to stimulus	cytoplasm;cytoskeleton;cytosol;membrane	metal ion binding;protein binding
F1MZ85	VCAN	Versican core protein	4	13	1	369.8	4.55	48.7	0.977	0.592228	cell differentiation	extracellular;membrane	metal ion binding;protein binding;structural molecule activity
F1MZJ5	ADAM9	ADAM metallopeptidase domain 9	1	1	1	88.1	7.14	2.47	0.972	0.767058	cell differentiation;metabolic process;regulation of biological process;response to stimulus	membrane	catalytic activity;metal ion binding;protein binding
F1MZW2	ARHGEF11	Rho guanine nucleotide exchange factor 11	0	1	1	172	5.71	9.61	0.473	0.194726	regulation of biological process;response to stimulus	cytoplasm	protein binding
F1N045	C7	Complement component C7	34	22	1	92.9	7.2	106.61	0.97	0.543172	defense response;metabolic process;regulation of biological process;response to stimulus	extracellular	protein binding
F1N076	CP	Ceruloplasmin	45	46	46	123.7	6.19	359.72	1.034	0.5582	cellular homeostasis;metabolic process;transport	membrane	catalytic activity;metal ion binding;protein binding
F1N102	C8B	Complement C8 beta chain	28	16	16	66.6	8.03	88.9	0.998	0.759476	response to stimulus		protein binding
F1N152	HTRA1	Serine protease HTRA1	4	2	2	51.9	7.81	10.34	1.012	0.850429	cell differentiation;metabolic process;regulation of biological process	cytoplasm;cytosol;extracellular;membrane	catalytic activity;protein binding
F1N1I6	GSN	Gelsolin	24	18	18	85.6	6.21	102.31	1.067	0.845024	cell death;cell organization and biogenesis;metabolic process;regulation of biological process;response to stimulus;transport	cytoplasm;cytoskeleton;cytosol;extracellular;membrane;nucleus	metal ion binding;protein binding
F1N1W3	THBS2	Thrombospondin-2	3	3	2	129.6	4.82	7.88	0.872	0.902824	regulation of biological process	extracellular	metal ion binding;protein binding
F1N3Q7	APOA4	Apolipoprotein A-IV	58	25	25	43	5.4	163.22	0.812	0.404691	cell organization and biogenesis;defense response;metabolic process;regulation of biological process;response to stimulus;transport	cell surface;extracellular	antioxidant activity;catalytic activity;enzyme regulator activity;metal ion binding;protein binding;transporter activity
F1N3T3		Uncharacterized protein	3	1	1	37.6	9	0			metabolic process;transport		RNA binding
F1N415	PCLO	Piccolo presynaptic cytomatrix protein	0	1	1	546.8	6.06	6.07	0.94	0.295284	cell organization and biogenesis;regulation of biological process;response to stimulus;transport		metal ion binding;protein binding
F1N430	TIMP2	Metalloproteinase inhibitor 2	14	4	4	24.4	7.47	25.65	0.967	0.787421	regulation of biological process;response to stimulus	extracellular	enzyme regulator activity;metal ion binding;protein binding
F1N455	CTSC	Dipeptidyl peptidase 1	3	2	2	51.9	7.46	7.65	1.411	0.392977	cell death;metabolic process;regulation of biological process;response to stimulus	membrane;vacuole	catalytic activity;enzyme regulator activity
F1N4M7	CFI	Complement factor I	34	20	20	68.9	7.74	132.2	0.996	0.309777	metabolic process;transport	membrane	catalytic activity;protein binding;receptor activity
F1N514	CD5L	CD5 antigen-like precursor	15	6	6	50.3	5.53	19.98	0.91	0.538818	transport	membrane	receptor activity
F1N5M2	GC	Vitamin D-binding protein	50	21	1	53.3	5.6	255.49	1.266		metabolic process;transport	extracellular	protein binding;transporter activity
F1N6D1	LOC100847724	Uncharacterized protein, LOC100847724	12	1	1	9.8	8.87	2.76	0.859	0.882179	regulation of biological process	extracellular	enzyme regulator activity
F1N6I5	VCAN	Versican core protein OS=Bos taurus GN=VCAN PE=1 SV=1	5	13	1	261.7	4.5	48.38	1.583	0.901671			metal ion binding;protein binding;structural molecule activity
F1N6K9		Uncharacterized protein	2	1	1	94.3	7.27	2.06	1.028	0.728377	regulation of biological process		catalytic activity;motor activity;protein binding
F1N789	VCL	Vinculin	2	2	2	123.8	5.76	6.11	1.123	0.302886	cell growth;cell organization and biogenesis;regulation of biological process	cytoplasm;cytoskeleton;membrane	protein binding;structural molecule activity
F1N7Z6	PAPPA	Pappalysin 1	1	1	1	165.5	5.87	0			metabolic process	extracellular	catalytic activity
F6Q234	PD	Peptidase D	9	3	3	54.8	6.01	14.06	1.474	0.33521	metabolic process		catalytic activity;metal ion binding
G1K122	RBP4	Retinol-binding protein 4	29	7	7	23	5.69	38.09	1.01	0.799889	metabolic process;regulation of biological process;response to stimulus;transport	extracellular	transporter activity
G1K1X9	PROZ	Vitamin K-dependent protein Z	6	3	3	47.7	6.95	7.81	1.268	0.35469	coagulation;metabolic process	extracellular	catalytic activity;metal ion binding;protein binding
G3MXL3	KRT3	Keratin 3	11	11	3	62.9	5.96	34.14	0.393	0.0576055	cell organization and biogenesis		structural molecule activity
G3MY87	MGAM	Maltase-glucoamylase	8	12	12	207.1	5.58	58.61	1.359	0.270054	metabolic process	membrane	catalytic activity
G3MYP1	SDC4	Syndecan	9	1	1	22.2	4.51	2.54	1.508	0.10443	cell organization and biogenesis;cellular component movement;regulation of biological process;response to stimulus	cell surface;membrane	protein binding;receptor activity;signal transducer activity
G3MYU2	KRT77	Keratin 77	7	4	1	61.1	6.89	15.14	0.465	0.120164		cytoskeleton	structural molecule activity
G3MYZ3	AFM	Afamin	25	12	12	69.5	5.85	56.39	1.417	0.176688	transport	extracellular
G3MZ03	A4GALT	Alpha 1,4-galactosyltransferase (P blood group)	8	3	3	41.7	8.94	14.31	0.964	0.738716	cell organization and biogenesis;metabolic process	membrane	catalytic activity
G3MZ71	KRT2	Keratin 2	5	3	1	64.3	8.79	11.18	0.637	0.0382136	cell organization and biogenesis;cell proliferation;cellular component movement;metabolic process	cytoskeleton;membrane;nucleus	protein binding;structural molecule activity
G3MZE0		Uncharacterized protein	9	1	1	13.2	7.87	2.15	0.683	0.454801	response to stimulus
G3N0S9	LOC515150	Uncharacterized protein, LOC515150	39	8	8	22.3	7.49	17.35	0.966	0.684487
G3N0V0		Uncharacterized protein	46	18	18	35.9	7.84	817.87	0.931	0.776294	cell organization and biogenesis;defense response;metabolic process;regulation of biological process;response to stimulus		protein binding
G3N0V2	KRT1	Keratin 1	11	10	5	63.1	8.28	52.51	0.675	0.170367	defense response;metabolic process;regulation of biological process;response to stimulus	cytoskeleton;membrane;nucleus	structural molecule activity
G3N2D7	LOC100297192	Uncharacterized protein, LOC100297192	13	1	1	12.1	4.78	23.04	1.144	0.528929
G3N2P6		Uncharacterized protein	8	3	1	27.2	4.93	7.83	0.696	0.0545857			structural molecule activity
G3X6K8	HP	Haptoglobin	43	17	17	44.8	7.71	56.65	0.976	0.637248	defense response;metabolic process;regulation of biological process;response to stimulus	extracellular	antioxidant activity;catalytic activity;protein binding
G3X6N3	TF	Serotransferrin	82	59	3	77.6	7.27	1201.3	2.27	0.0221287	cellular homeostasis;regulation of biological process;response to stimulus;transport	cell surface;endosome;extracellular;membrane	metal ion binding;protein binding;transporter activity
G5E513	IGHM	Immunoglobulin heavy constant mu	24	8	5	49.9	5.49	54.3	0.992	0.650205	cell organization and biogenesis;defense response;metabolic process;regulation of biological process;response to stimulus	cell surface	DNA binding;protein binding
G5E5K5	SRGN	Serglycin	19	2	2	16.5	4.41	5.76	1.746	0.0424574	cell organization and biogenesis;metabolic process;regulation of biological process;response to stimulus	Golgi;vacuole
G5E5T5		Uncharacterized protein	19	5	2	42.4	5.02	41.21	1.045	0.634528		membrane
G5E5V0	CPN1	Carboxypeptidase N catalytic chain	13	4	4	52.6	8.59	14.76	1.055	0.0716084	metabolic process	Golgi	catalytic activity;metal ion binding
G5E604		Uncharacterized protein	52	4	4	11.1	7.99	33.92	1.85	0.457744	response to stimulus
G8JKV7	PLOD1	Procollagen-lysine,2-oxoglutarate 5-dioxygenase 1	2	1	1	83.5	6.6	3.84			metabolic process;response to stimulus	endoplasmic reticulum	catalytic activity;metal ion binding
G8JKW7	SERPINA3	Uncharacterized protein, SERPINA3	40	16	4	46.3	6.74	166.12	1.304	0.990175	regulation of biological process		enzyme regulator activity
G9G9X6	LALBA	Alpha-lactalbumin protein variant D	7	1	1	16.2	5.29	2.43	1.068	0.259499	defense response;metabolic process;response to stimulus		catalytic activity;metal ion binding;protein binding
H2CNR1	PGLYRP1	Peptidoglycan-recognition protein	6	1	1	21	9.52	0	0.681		defense response;metabolic process;regulation of biological process;response to stimulus		catalytic activity;metal ion binding;receptor activity;signal transducer activity
I6XXP7	IGFPB3	Insulin-like growth factor binding protein 3	7	2	2	31.5	8.69	2.01	0.952	0.617684	cell differentiation;cell proliferation;metabolic process;regulation of biological process;response to stimulus	extracellular;nucleus	enzyme regulator activity;protein binding
K4JDR8	A2M	Alpha-2-macroglobulin variant 5	37	12	1	45	7.46	101.31	0.522	0.0685208	cell differentiation;regulation of biological process	extracellular	enzyme regulator activity;protein binding
K4JF16	A2M	Alpha-2-macroglobulin variant 23	46	30	1	101.3	6	214.01	0.013	0.238489	cell differentiation;regulation of biological process	extracellular	enzyme regulator activity;protein binding
O02659	MBL	Mannose-binding protein C	6	2	2	26.5	5.2	4.37	1.038	0.36637	defense response;metabolic process;regulation of biological process;response to stimulus	extracellular	metal ion binding;protein binding
O46375	TTR	Transthyretin	48	6	6	15.7	6.3	38.54	1.162	0.477472	metabolic process;regulation of biological process;transport	extracellular	protein binding
O62644	LECT2	Leukocyte cell-derived chemotaxin-2	9	1	1	16.3	9.09	2.21			response to stimulus	extracellular	metal ion binding;protein binding
O62652		Trappin-6 (Fragment)	8	1	1	10.4	9.04	2.12	1.067	0.777487	regulation of biological process	extracellular	enzyme regulator activity
O77801	INSL3	Insulin-like 3	18	2	2	14.4	8.34	2.64	1.035	0.395272	regulation of biological process	extracellular	protein binding
O97764	CRYZ	Zeta-crystallin	2	1	1	35.4	8.22	2.18	0.936	0.713698	cell organization and biogenesis;metabolic process	cytoplasm;cytosol	catalytic activity;DNA binding;metal ion binding;nucleotide binding;RNA binding
P00735	F2	Prothrombin	44	26	26	70.5	6.33	258.75	1.086	0.790412	cell organization and biogenesis;cellular homeostasis;coagulation;defense response;metabolic process;regulation of biological process;response to stimulus	extracellular	catalytic activity;metal ion binding;protein binding;receptor activity;signal transducer activity
P00741	F9	Coagulation factor IX	25	9	9	52	5.88	24.03	0.979	0.625706	coagulation;metabolic process	extracellular	catalytic activity;metal ion binding;protein binding
P00743	F10	Coagulation factor X	12	5	5	54.5	5.52	42.4	1.12	0.173611	coagulation;metabolic process;regulation of biological process	extracellular	catalytic activity;metal ion binding;protein binding
P01030	C4	Complement C4 (Fragments)	40	31	1	101.8	6.58	191.46	1.12	0.945679	defense response;metabolic process;regulation of biological process;response to stimulus	extracellular	protein binding
P01035	CST3	Cystatin-C	5	1	1	16.3	9.04	4.58			regulation of biological process	extracellular	enzyme regulator activity;protein binding
P01044-2	KNG1	Isoform LMW of Kininogen-1	53	22	1	48.4	6.3	170.72	1.538	0.109792	cellular homeostasis;coagulation;defense response;regulation of biological process;response to stimulus		enzyme regulator activity
P01045	KNG2	Kininogen-2	40	24	3	68.7	6.57	147.67	14.699	0.0187526	cellular homeostasis;coagulation;defense response;regulation of biological process;response to stimulus	extracellular	enzyme regulator activity
P01888	B2M	Beta-2-microglobulin	42	4	4	13.7	8	11.61	1.126	0.916212	cell differentiation;metabolic process;regulation of biological process;response to stimulus;transport	cytosol;extracellular;Golgi;membrane	protein binding
P01966	HBA	Hemoglobin subunit alpha	26	2	2	15.2	8.44	9.58	2.645	0.139644	transport		metal ion binding;protein binding;transporter activity
P02070	HBB	Hemoglobin subunit beta	41	6	6	15.9	7.59	31.83	5.136	0.130532	transport		metal ion binding;transporter activity
P06868	PLG	Plasminogen	60	39	4	91.2	7.5	285.44	1.06	0.601762	coagulation;metabolic process;regulation of biological process;response to stimulus	extracellular	catalytic activity;protein binding
P07224	PROS1	Vitamin K-dependent protein S	16	11	11	75.1	5.41	37.2	1.032	0.259909	coagulation;regulation of biological process	extracellular	metal ion binding
P07456	IGF2	Insulin-like growth factor II	9	2	2	19.7	8.81	0			metabolic process;regulation of biological process;response to stimulus	extracellular	protein binding
P07688	CTSB	Cathepsin B	8	2	2	36.6	6.06	0	0.647	0.0859241	cell differentiation;metabolic process;regulation of biological process;response to stimulus	extracellular;mitochondrion;vacuole	catalytic activity;protein binding
P07994	INHA	Inhibin alpha chain	30	7	7	38.8	7.17	58.37	0.905	0.993752	metabolic process;regulation of biological process;response to stimulus	extracellular	protein binding
P07995	INHBA	Inhibin beta A chain	35	19	19	47.5	7.87	76.67	0.926	0.891846	cell differentiation;metabolic process;regulation of biological process;response to stimulus;transport	extracellular	protein binding
P08728	KRT19	Keratin, type I cytoskeletal 19	8	3	1	43.9	5.01	9.19	0.975	0.235607	cell differentiation;cell organization and biogenesis;regulation of biological process;response to stimulus	cytoskeleton;membrane	structural molecule activity
P10152	ANG1	Angiogenin-1	15	2	2	17	8.85	2.09	0.856	0.967015	cell differentiation;cell organization and biogenesis;development;metabolic process;regulation of biological process;response to stimulus	extracellular;nucleus	catalytic activity;DNA binding;metal ion binding;protein binding
P11151	LPL	Lipoprotein lipase	4	1	1	53.3	8.51	8.11			cell organization and biogenesis;metabolic process;regulation of biological process;response to stimulus	cell surface;extracellular;membrane	catalytic activity;protein binding
P13213	SPARC	SPARC	5	1	1	34.6	4.82	0	1.069	0.433779	regulation of biological process;response to stimulus	cell surface;cytoplasm;extracellular;membrane	metal ion binding;protein binding
P13384	IGFBP2	Insulin-like growth factor-binding protein 2	8	2	2	34	7.36	9.54	0.854	0.0371521	regulation of biological process;response to stimulus	extracellular	protein binding
P15497	APOA1	Apolipoprotein A-I	80	29	29	30.3	5.97	507.25	1.019	0.428462	cell organization and biogenesis;cell proliferation;cellular component movement;metabolic process;regulation of biological process;response to stimulus;transport	extracellular	enzyme regulator activity;protein binding;transporter activity
P17248	WARS	Tryptophan--tRNA ligase, cytoplasmic	3	1	1	53.8	5.78	4.16	1.103	0.551163	metabolic process;regulation of biological process	cytoplasm;cytosol;nucleus	catalytic activity;enzyme regulator activity;nucleotide binding;protein binding
P17697	CLU	Clusterin	25	12	12	51.1	6.04	129.73	1.034	0.557894	metabolic process;regulation of biological process;response to stimulus	cytoplasm;cytosol;endoplasmic reticulum;extracellular;membrane;mitochondrion;nucleus	catalytic activity;protein binding
P19034	APOC2	Apolipoprotein C-II	10	1	1	11.1	6	2.59	1.041	0.179986	metabolic process;regulation of biological process;transport	extracellular	enzyme regulator activity;protein binding
P21782	PTN	Pleiotrophin	20	4	4	18.9	9.6	12.62	0.673	0.0715199	regulation of biological process;response to stimulus	endoplasmic reticulum;extracellular	protein binding
P25326	CTSS	Cathepsin S	2	1	1	37.2	7.27	2.12			cell organization and biogenesis;metabolic process;regulation of biological process;response to stimulus	vacuole	catalytic activity;protein binding
P28800	SERPINF2	Alpha-2-antiplasmin	26	14	14	54.7	5.72	74.64	1.028	0.890096	cell organization and biogenesis;defense response;regulation of biological process;response to stimulus	cell surface;extracellular	enzyme regulator activity;protein binding
P34955	SERPINA1	Alpha-1-antiproteinase	39	19	19	46.1	6.52	184.18	0.994	0.768161	regulation of biological process	endoplasmic reticulum;extracellular;Golgi	enzyme regulator activity;protein binding
P35445	COMP	Cartilage oligomeric matrix protein	7	3	3	82.3	4.61	13.02	1.193	0.190194	cell death	extracellular	metal ion binding
P37141	GPX3	Glutathione peroxidase 3	13	2	2	25.6	7.3	11.49	1.008	0.490256	cell organization and biogenesis;metabolic process;response to stimulus	extracellular	antioxidant activity;catalytic activity
P49907	SELENOP	Selenoprotein P	9	3	3	45.5	7.61	11.3	0.957	0.618056		extracellular
P50291	FST	Follistatin	27	8	8	37.9	6.07	32.08	1.105	0.953393	cell differentiation;regulation of biological process	extracellular	protein binding
P50448	1 SV	Factor XIIa inhibitor	26	10	1	51.7	6.67	63.65	0.147		coagulation;regulation of biological process	extracellular	enzyme regulator activity
P55906	TGFBI	Transforming growth factor-beta-induced protein ig-h3	2	1	1	74.4	7.25	3.28	1.072	0.506549	cell proliferation	extracellular	protein binding
P56652	ITIH3	Inter-alpha-trypsin inhibitor heavy chain H3	8	7	7	99.5	5.9	17.59	0.948	0.43432	metabolic process;regulation of biological process	extracellular	enzyme regulator activity
P62261	YWHAE	14-3-3 protein epsilon	5	1	1	29.2	4.74	2.34	0.733	0.239042	cellular component movement;cellular homeostasis;metabolic process;regulation of biological process;response to stimulus;transport	cytoplasm;membrane;mitochondrion;nucleus	protein binding;RNA binding
P80109	GPLD1	Phosphatidylinositol-glycan-specific phospholipase D	7	4	4	92.5	6.65	20.95	1.294	0.146504	cell differentiation;cellular component movement;metabolic process;regulation of biological process;response to stimulus;transport	cytoplasm;extracellular	catalytic activity
P80195	GLYCAM1	Glycosylation-dependent cell adhesion molecule 1	16	3	3	17.1	6.68	10.55	1.268	0.0430986		extracellular;membrane	protein binding
P81187	CFB	Complement factor B	41	26	26	85.3	7.68	319.07	0.961	0.837673	defense response;metabolic process;regulation of biological process;response to stimulus	extracellular	catalytic activity
P81644	APOA2	Apolipoprotein A-II	38	6	6	11.2	8.1	30.56	1.163	0.0428503	cell organization and biogenesis;defense response;metabolic process;regulation of biological process;response to stimulus;transport	extracellular	enzyme regulator activity;protein binding;transporter activity
P82943	1 SV	Regakine-1	9	1	1	10.3	8.5	5.03	0.898	0.836811	cellular component movement;defense response;regulation of biological process;response to stimulus	extracellular	protein binding
Q05204	LAMP1	Lysosome-associated membrane glycoprotein 1	2	1	1	44.1	8.1	2.92	0.916	0.242099	regulation of biological process;response to stimulus;transport	cell surface;cytoplasm;cytosol;endosome;membrane;vacuole	protein binding
Q05443	LUM	Lumican	6	2	2	38.7	6.35	4.73	1.321	0.123873	cell organization and biogenesis;regulation of biological process	extracellular	protein binding
Q05716	IGFBP4	Insulin-like growth factor-binding protein 4	6	1	1	27.9	7.31	2.55			cell proliferation;regulation of biological process	extracellular	protein binding
Q05B55	IGK	IGK protein	47	12	12	26.6	6.54	161.49	1.111	0.351459
Q08D91	KRT75	Keratin, type II cytoskeletal 75	10	7	3	59	7.65	16	0.582	0.0744899	cell differentiation		catalytic activity;motor activity;structural molecule activity
Q08DC0	SERPINE2	Serpin peptidase inhibitor, clade E (Nexin, plasminogen activator inhibitor type 1), member 2	39	18	18	43.9	9.52	100.7	1.014	0.993699
Q08DL0	SLC3A2	SLC3A2 protein	2	1	1	63.1	5.08	0	1.016	0.843486	metabolic process	cytosol;membrane;nucleus	catalytic activity
Q08E48	IFIT3	Interferon-induced protein with tetratricopeptide repeats 3	3	1	1	55.3	5.2	0			defense response;regulation of biological process;response to stimulus	cytoplasm;cytosol;mitochondrion	protein binding
Q09TE3	IGFALS	Insulin-like growth factor binding protein acid labile subunit	18	10	10	65.9	7.18	34.92	1.161	0.0271138			protein binding
Q0P569	NUCB1	Nucleobindin-1	12	4	4	54.9	5.21	5.45	1.178	0.194158		cytoplasm;extracellular;Golgi;membrane	DNA binding;metal ion binding
Q0V7N2	C2	Complement C2	12	11	11	86.9	8.35	39.67	1.019	0.388845	defense response;metabolic process;regulation of biological process;response to stimulus	extracellular	catalytic activity;metal ion binding
Q0VC68	SEPT5	Septin-5	2	1	1	42.7	6.67	0			cell division;regulation of biological process	cytoplasm;cytoskeleton	nucleotide binding
Q0VCM4	PYGL	Glycogen phosphorylase, liver form	4	3	3	97.4	7.12	9.61	0.918	0.172371	cell death;metabolic process	cytoplasm	catalytic activity;nucleotide binding
Q0VCM5	ITIH1	Inter-alpha-trypsin inhibitor heavy chain H1	31	25	2	101.2	7.4	209.79	1.037	0.600224	metabolic process;regulation of biological process	extracellular	enzyme regulator activity
Q0VCQ9	RCN2	Reticulocalbin 2	3	1	1	36.9	4.4	2.19	0.897	0.828711		endoplasmic reticulum	metal ion binding
Q0VCX2	HSPA5	78 kDa glucose-regulated protein	2	1	1	72.4	5.16	0	1.001	0.323325	cell organization and biogenesis;regulation of biological process	cytoplasm;endoplasmic reticulum;organelle lumen	catalytic activity;nucleotide binding
Q0VCX4	CTNNB1	Catenin beta-1	1	1	1	85.5	5.86	1.64			cell communication;cell differentiation;cell growth;cell organization and biogenesis;cell proliferation;cellular component movement;metabolic process;regulation of biological process;response to stimulus;transport	cytoplasm;cytoskeleton;cytosol;membrane;nucleus	DNA binding;protein binding;signal transducer activity
Q17QC8	CFP	Complement factor properdin	11	4	4	50.7	7.9	12.86	1.056	0.739822
Q17QG8	H2AFX	Histone H2A	5	1	1	15.1	10.74	2			regulation of biological process;response to stimulus	chromosome;nucleus	DNA binding;protein binding
Q17QH1	APOF	APOF protein	14	4	4	33.7	6.54	8.43	1.212	0.42892
Q1LZE9	PRSS23	Serine protease 23	3	1	1	42.4	9.5	3.36	0.702	0.0725589	metabolic process	extracellular;nucleus	catalytic activity
Q1RML9	PLA2G7	Platelet-activating factor acetylhydrolase	3	1	1	50.1	6.6	2.88			cell organization and biogenesis;metabolic process;regulation of biological process		catalytic activity
Q1RMN8	IGL@	Immunoglobulin light chain, lambda gene cluster	50	11	1	24.5	7.62	209.42	1.012	0.70293
Q1RMN9	LOC510860	C4b-binding protein alpha-like	9	2	1	22	5.3	6.21	0.878	0.959183
Q28085	CFH	Complement factor H	31	32	12	140.3	6.81	187.13	1.122	0.835894	defense response;metabolic process;regulation of biological process;response to stimulus	extracellular
Q28107	F5	Coagulation factor V	2	4	4	248.8	5.83	21.78	1.063	0.981135	coagulation;metabolic process	extracellular	catalytic activity;metal ion binding
Q28198	PLAT	Tissue-type plasminogen activator	8	3	3	63.7	8.05	9.55	0.914	0.831159	cellular component movement;metabolic process;regulation of biological process;response to stimulus	cell surface;cytoplasm;extracellular	catalytic activity;protein binding
Q29437	1 SV	Primary amine oxidase, liver isozyme	30	17	9	84.7	5.94	238.93	0.987	0.912475	metabolic process	extracellular	catalytic activity;metal ion binding
Q29443	TF	Serotransferrin	83	62	6	77.7	7.08	1332.89	1.049	0.492986	cellular homeostasis;transport	extracellular	metal ion binding;transporter activity
Q29451	MAN2B1	Lysosomal alpha-mannosidase	1	1	1	112.8	9.06	0			metabolic process;response to stimulus	vacuole	catalytic activity;metal ion binding
Q29RQ1	C7	Complement component C7	34	22	1	93	7.11	111.39	0.491	0.265877	defense response;metabolic process;regulation of biological process;response to stimulus	extracellular	protein binding
Q29RS5	RARRES2	Retinoic acid receptor responder protein 2	22	3	3	18.3	8.68	15.17	1.144	0.511199	cell differentiation;defense response;metabolic process;regulation of biological process;response to stimulus	extracellular	protein binding
Q2HJF0	LOC525947	Serotransferrin-like	29	17	1	69.1	7.88	77.89			regulation of biological process	extracellular	enzyme regulator activity
Q2KIF2	LRG1	Leucine-rich alpha-2-glycoprotein 1	33	12	12	38.3	6.99	56.52	0.983	0.923393	cell differentiation;regulation of biological process	extracellular	protein binding
Q2KIG3	CPB2	Carboxypeptidase B2	13	6	6	48.8	8.56	26.3	1.153	0.00234644	coagulation;metabolic process;regulation of biological process	extracellular	catalytic activity;metal ion binding
Q2KII3	MGC137099	Hepatitis A virus cellular receptor 1 N-terminal domain containing protein	24	3	3	14.9	6.1	13	1.067	0.833104
Q2KIS7	CLEC3B	Tetranectin	27	4	4	22.1	5.64	21.51	0.895	0.329593	regulation of biological process;response to stimulus	cytoplasm;extracellular	metal ion binding;protein binding
Q2KIT0		Protein HP-20 homolog	49	8	8	20.6	8.59	118.63	1.181	0.329507		extracellular	protein binding
Q2KIU3		Protein HP-25 homolog 2	25	4	4	22.9	5.33	39.06	0.903	0.945897		extracellular	protein binding
Q2KIV9	C1QB	Complement C1q subcomponent subunit B	3	1	1	26.4	9.48	2.31			defense response;metabolic process;regulation of biological process;response to stimulus	extracellular	protein binding
Q2KIX7		Protein HP-25 homolog 1	19	4	4	22.5	7.46	41.52	1.119	0.173588		extracellular	protein binding
Q2KJ63	KLKB1	Plasma kallikrein	19	11	11	70.9	8.25	34.44	1.159	0.0292819	coagulation;defense response;metabolic process;regulation of biological process;response to stimulus	extracellular	catalytic activity;protein binding
Q2KJF1	A1BG	Alpha-1B-glycoprotein	39	12	12	53.5	5.43	140.47	1.085	0.613788		extracellular	protein binding
Q2KJH6	SERPINH1	Serpin H1	15	5	5	46.5	8.97	11.23	1.186	0.351933	cell organization and biogenesis;metabolic process;regulation of biological process	cytoplasm;endoplasmic reticulum;membrane;organelle lumen	enzyme regulator activity;protein binding;RNA binding
Q2TBQ1	F13B	Coagulation factor XIII B chain	9	5	5	75.1	6.76	19.53	0.799	0.463998
Q2UVX4	C3	Complement C3	68	105	105	187.1	6.84	1129.58	0.923	0.845432	defense response;metabolic process;regulation of biological process;response to stimulus	extracellular	enzyme regulator activity;protein binding
Q32L76	SAA4	Serum amyloid A-4 protein	40	5	5	14.7	8.1	17.12	0.922	0.501952	cellular component movement;defense response;response to stimulus	extracellular
Q32LF7	B4GALT4	UDP-Gal:betaGlcNAc beta 1,4-galactosyltransferase, polypeptide 4	4	1	1	39.4	9.26	2.4			metabolic process	Golgi	catalytic activity
Q32PA1	CD59	CD59 molecule (CD59 blood group)	7	1	1	13.7	7.75	12.81	1.002	0.80651	regulation of biological process;response to stimulus	cell surface;extracellular;membrane	protein binding
Q32T06		Endopin 2C	39	18	8	46.7	6.42	132.7	2.046	0.27598
Q3MHN2	C9	Complement component C9	36	17	17	62	5.9	105.22	1.013	0.395824	cell organization and biogenesis;defense response;metabolic process;regulation of biological process;response to stimulus	cytosol;extracellular;membrane	protein binding
Q3MHN5	GC	Vitamin D-binding protein	50	22	2	53.3	5.52	277.59	1.204	0.757875	transport	extracellular	protein binding;transporter activity
Q3SWW8	THBS4	Thrombospondin-4	2	1	1	105.9	4.68	2.34	1.046	0.454554	cellular component movement;regulation of biological process;response to stimulus	endoplasmic reticulum;extracellular	metal ion binding;protein binding
Q3SYR0	SERPINA7	Serpin peptidase inhibitor, clade A (Alpha-1 antiproteinase, antitrypsin), member 7	18	8	8	46	5.72	47.87	0.968	0.943798	regulation of biological process;transport		enzyme regulator activity
Q3SYR5	APOC4	Apolipoprotein C-IV	17	2	2	14.4	8.4	15.66	0.955	0.973538	regulation of biological process;transport	extracellular	transporter activity
Q3SZH5	AGT	Angiotensinogen	34	9	9	45.4	9.19	47.2	1.09	0.85545	regulation of biological process;response to stimulus;transport	extracellular	protein binding
Q3SZR3	ORM1	Alpha-1-acid glycoprotein	54	14	14	23.2	5.87	268.64	0.871	0.577861	defense response;regulation of biological process;response to stimulus;transport	extracellular
Q3SZV7	HPX	Hemopexin	49	22	22	52.2	7.8	512.92	1.209	0.356459	cellular homeostasis;metabolic process;regulation of biological process;transport	extracellular	metal ion binding;transporter activity
Q3SZZ7	FGL1	Fibrinogen-like protein 1	16	4	4	36.1	6.8	11.24	1.14	0.87809		extracellular
Q3T004	APCS	Serum amyloid P-component	29	6	6	25.2	8.32	29.27	1.155	0.553878	defense response;regulation of biological process;response to stimulus	extracellular;nucleus	metal ion binding;protein binding
Q3T0A3	CFD	Complement factor D	22	4	4	27.9	7.71	17.98	0.892	0.345518	defense response;metabolic process;regulation of biological process;response to stimulus	extracellular	catalytic activity
Q3T0E5	APMAP	Adipocyte plasma membrane-associated protein	2	1	1	46.1	7.05	2.52	1.088	0.941221	metabolic process	cell surface;endoplasmic reticulum;membrane	catalytic activity
Q3T0P6	PGK1	Phosphoglycerate kinase 1	4	1	1	44.5	8.27	2.77			cell differentiation;metabolic process;regulation of biological process;response to stimulus	cytoplasm;membrane	catalytic activity;nucleotide binding
Q3T0W2	MGC126945	Uncharacterized protein MGC126945	5	1	1	42.9	6.58	0	0.99	0.680321		membrane
Q3T101	IGL@	IGL@ protein	47	11	1	24.6	6.11	204.5	1.325	0.25048
Q3Y5Z3	ADIPOQ	Adiponectin	11	2	2	26.1	5.74	22.17	1.278	0.0105194	cell differentiation;cell organization and biogenesis;metabolic process;regulation of biological process;response to stimulus	cell surface;endoplasmic reticulum;extracellular	protein binding
Q3ZBS7	VTN	Vitronectin	44	13	13	53.5	6.28	130.41	1.069	0.849982	cell differentiation;cell organization and biogenesis;regulation of biological process;response to stimulus;transport	endoplasmic reticulum;extracellular	protein binding;receptor activity
Q3ZBZ1	SDF4	45 kDa calcium-binding protein	4	1	1	41.1	4.91	3.28				Golgi;organelle lumen	metal ion binding
Q3ZCH5	AZGP1	Zinc-alpha-2-glycoprotein	31	8	8	33.8	5.24	62.44	1.066	0.71788	response to stimulus	extracellular;membrane;nucleus
Q3ZCL0	CRISP3	Cysteine-rich secretory protein 2	6	2	2	27.4	8.28	4.17	1.035	0.534062		extracellular
Q58D62	FETUB	Fetuin-B	13	7	7	42.6	5.77	19.19	1.196	0.858204	regulation of biological process	extracellular	enzyme regulator activity
Q58D84	FSTL1	Follistatin-related protein 1	14	4	4	34.8	5.62	9.78	1.142	0.0654312	response to stimulus;transport	extracellular;membrane	metal ion binding;protein binding;transporter activity
Q58DL9	PLTP	Phospholipid transfer protein	2	1	1	56.4	6.81	2.53	1.018	0.639385	cell organization and biogenesis;cellular component movement;metabolic process;regulation of biological process;transport		transporter activity
Q58DP6	RNASE4	Ribonuclease 4	43	4	4	16.9	8.85	25.66	1.015	0.872992	metabolic process	extracellular	catalytic activity
Q5DPW9	CST6	Cystatin	7	1	1	16.3	7.74	0	0.841	0.68165	regulation of biological process		enzyme regulator activity
Q5E9Z2	HABP2	Hyaluronan-binding protein 2	15	8	8	62.4	6.76	37.96	0.949	0.601986	metabolic process	extracellular	catalytic activity;metal ion binding;protein binding
Q5EA01	B4GAT1	Beta-1,4-glucuronyltransferase 1	2	1	1	47.2	7.03	0	1.323	0.0796977	cellular component movement;metabolic process	Golgi;membrane	catalytic activity;metal ion binding
Q5I597	BHMT	Betaine--homocysteine S-methyltransferase 1	7	1	1	44.9	6.84	4.69	0.675	0.109898	metabolic process	cytoplasm;cytosol	catalytic activity;metal ion binding
Q5W1C4	tsg-6	TNF alpha induced protein 6	28	6	6	31.4	7.02	35.9	0.922	0.253041	regulation of biological process
Q5XQN5	KRT5	Keratin, type II cytoskeletal 5	14	13	6	62.9	7.81	33.5	0.563	0.0661543	cell differentiation;metabolic process;regulation of biological process		catalytic activity;motor activity;structural molecule activity
Q68RU0	ApoN	Ovarian and testicular apolipoprotein N	13	4	4	29.1	5.67	10.82	1.081	0.481388
Q76LV2	HSP90AA1	Heat shock protein HSP 90-alpha	1	1	1	84.7	5.01	2.01			cell organization and biogenesis;metabolic process;regulation of biological process;response to stimulus;transport	cytoplasm;cytosol;membrane;nucleus	catalytic activity;enzyme regulator activity;nucleotide binding;protein binding;RNA binding
Q7SIB2	COL4A1	Collagen alpha-1(IV) chain	2	2	2	160.3	8.28	10.76	0.863	0.0716456		extracellular	structural molecule activity
Q7SIH1	A2M	Alpha-2-macroglobulin	43	49	11	167.5	6.02	403.57	0.993	0.413072	cell differentiation;regulation of biological process	extracellular	enzyme regulator activity;protein binding
Q8MJ16	ATRN	Attractin	1	1	1	157.3	7.46	2.99	0.974	0.320966	regulation of biological process	membrane	protein binding;receptor activity
Q8SPP7	PGLYRP1	Peptidoglycan recognition protein 1	6	1	1	21.1	9.5	2.63			defense response;metabolic process;regulation of biological process;response to stimulus	extracellular	catalytic activity;metal ion binding;receptor activity;signal transducer activity
Q95121	SERPINF1	Pigment epithelium-derived factor	37	14	14	46.2	7.05	74.55	0.936	0.4868	regulation of biological process	extracellular	enzyme regulator activity
Q95M17	CHIA	Acidic mammalian chitinase	7	3	3	52.1	5.58	12.74	1.116	0.167593	cell death;defense response;metabolic process;regulation of biological process;response to stimulus	cytoplasm;extracellular	catalytic activity
Q9BGI3	PRDX2	Peroxiredoxin-2	9	1	1	21.9	5.6	3.51			cellular homeostasis;metabolic process;regulation of biological process;response to stimulus	cytoplasm	antioxidant activity;catalytic activity
Q9GLX9	SPON1	Spondin-1	6	4	4	90.9	6.02	10.08	1.03	0.375536		extracellular	metal ion binding
Q9N2I2	SERPINA5	Plasma serine protease inhibitor	17	7	7	45.3	9.36	35.27	1.104	0.81128	regulation of biological process;transport	extracellular;membrane	enzyme regulator activity;protein binding
Q9TS73		Trypsin inhibitor (Fragments)	20	1	1	4.8	11.25	4.01	1.285	0.961999
Q9TS74		Pancreatic elastase inhibitor (Fragments)	20	1	1	6.3	4.42	45.45	0.916	0.431809		membrane
Q9TS85	HRG	Histidine-rich GLYCOPROTEIN=FACTOR XIIIA substrate (Fragments)	48	10	3	24	5.4	60.22	0.438	0.0250217
Q9TTE1	SERPINA3-1	Serpin A3-1	39	15	6	46.2	5.99	223.44	1.042	0.687726	regulation of biological process	cytoplasm;extracellular	enzyme regulator activity
V6F9A3	ApoC3	Apolipoprotein C-III	28	2	2	10.7	5.11	20.86	1.039	0.599303	cell organization and biogenesis;metabolic process;regulation of biological process;response to stimulus;transport	extracellular	enzyme regulator activity;protein binding
